# Supplementary material for: The potyviral silencing suppressor HCPro recruits and employs host ARGONAUTE1 in pro-viral functions
Source: PLoS Pathog. 2020 Oct 8;16(10):e1008965. doi: 10.1371/journal.ppat.1008965 (PMC7575100; doi:10.1371/journal.ppat.1008965)
Supplement: S1 Data — (XLSX) [file ppat.1008965.s008.xlsx]

## Sheet: Fig 1A
Fig 1A Normalized RLUC activity during AGO1 silencing
Sample	Normalized Rluc expression	Mean	SD	TTEST
hp-	5.48456e+07	2.81872e+07	2.15977e+07	0.427619
	1.93371e+07
	9.89902e+06
	47692000
	9.16217e+06
hpAGO1	3.62176e+07	1.83132e+07	1.49137e+07
	1.86964e+07
	2.61192e+06
	2.96512e+07
	4.38909e+06

## Sheet: Fig 1B
Fig. 1B Relative amount of PVA particles during AGO1 silencing
Sample	relative amount of virus particles	Mean	SD	TTEST
hp-	0.962247	1	0.617971	0.000443785
	1.03775
	0.23253
	0.480438
	2.28703
	1.56337
	1.25816
	1.4613
	0.892873
	0.436507
	0.387794
hpAGO	0.0143155	0.045229	0.0389108
	0.0216842
	0.0241307
	0.0506004
	0.0295657
	0.0127084
	0.115382
	0.0338473
	0.0318553
	0.134477
	0.0326088
	0.0415732

## Sheet: Fig 1C
Fig 1C Relative amount of PVA vRNA during AGO1 silencing
Sample	total vRNA	Mean	SD	TTEST
hp-	85667.1	76855	22144.1	0.0383019
	51661.4
	93236.5
hpAGO	344979	528148	162184
	585961
	653504

## Sheet: Fig 1D
Fig 1D Normalized RLUC expression during AGO1 overexpression
Sample	Normalized Rluc expression	Mean	SD	TTEST
GUS	22556500	1.72982e+07	7.26597e+06	0.00788624
	1.81506e+07
	6.78178e+06
	2.17041e+07
AGO1	6.06302e+07	4.59508e+07	1.1411e+07
	4.06475e+07
	4.84416e+07
	3.40841e+07

## Sheet: Fig 1E
Fig 1E Relative amount of PVA particles during AGO1 overexpression
Sample	relative amount of virus particles	Mean	SD	TTEST
GUS	1.76851	1	0.806149	0.00842164
	0.456006
	1.28982
	0.485665
	0.208304
	0.665375
	3.22569
	0.36391
	0.389334
	1.14739
	0.994802
	0.813252
	1.19195
AGO1	9.70009	5.89916	5.59779
	21.1742
	7.11273
	5.27662
	0.742911
	5.12121
	0.962537
	0.425545
	1.20752
	8.93089
	3.59124
	4.2059
	8.23762

## Sheet: Fig 1F
Fig 1F Relative amount of PVA vRNA during AGO1 overexpression
Sample	total vRNA	Mean	SD	TTEST
GUS	901557	1.32523e+06	450396	0.310903
	1.27585e+06
	1.79828e+06
AGO1	1.63103e+06	5.37419e+06	5.21933e+06
	1.13364e+07
	3.15519e+06

## Sheet: Fig 1G
Fig 1G Relative amount of PVAdeltaHCPro vRNA during AGO1 silencing
Sample	total vRNA	Mean	SD	TTEST
hp-	7903.77	8068.39	87631	0.0418288
	8372.48
	7928.93
hpAGO1	126299	163517	56867.9
	135274
	228978

## Sheet: Fig 1H
Fig 1H PVAdeltaHCPro vRNA levels during AGO1 overexpression
Sample	total vRNA	Mean	SD	TTEST
GUS	11098.2	15665.6	9076.99	0.0410572
	19341.5
	16557.1
AGO1	3919.57	6207.46	2075.47
	6733.54
	7969.27

## Sheet: Fig 3A
Fig 3A Complementation test
Sample	Normalized Rluc expression	Mean	SD	TTEST
PVA-WT + GUS	1.02361e+08	1.12035e+08	1.92322e+07
	8.9953e+07
	1.24433e+08
	1.31393e+08
PVAdeltaHCPro + GUS	3.28716e+06	2.42913e+06	792415
	1.92292e+06
	2.89721e+06
	1.60924e+06
PVAdeltaHCPro + HCPro	2.17087e+08	2.07763e+08	3.79237e+07	0.645058
	1.62609e+08
	2.53489e+08
	1.97866e+08
PVAdeltaHCPro + HCProAG	2.66623e+08	2.26884e+08	6.79197e+07
	2.15993e+08
	1.35893e+08
	2.89029e+08

## Sheet: Fig 3B
Fig 3B Silencing suppression test
Sample	Normalized Rluc expression	Mean	SD	TTEST
hp - +GUS	348302	434237	69904.1
	480177
	500950
	407520
hpRLUC +GUS	47911.9	45653.8	9729.97
	54038.4
	49049.7
	31615.1
hpRLUC +HCPro	417067	413429	27824	0.000452471
	424017
	373944
	438689
hpRLUC +HCPro-AG	278067	282707	18375.5
	265920
	308914
	277927

[truncated: 8 more sheets: Fig 3C, Fig 5A, Fig 5B, Fig 5C, Fig 5D, Fig 6A, Fig 6B, Fig 8B]
